# Supplementary material for: Single-Cell Genome and Group-Specific dsrAB Sequencing Implicate Marine Members of the Class Dehalococcoidia (Phylum Chloroflexi) in Sulfur Cycling
Source: mBio. 2016 May 3;7(3):e00266-16. doi: 10.1128/mBio.00266-16 (PMC4959651; doi:10.1128/mBio.00266-16)
Supplement: Table S1 — Gene list. [file mbo002162803st1.xlsx]

## Sheet: Sheet1
Supplementary Table 2. List of gene annotations described in main text.
		Gene ID (RAST)	RAST annotation	Gene ID (MicroScope)	MicroScope annotation
Respiration/reductases	Sulfite reduction	DEH-C11.1	GTP cyclohydrolase III (methanopterin)	DEHC11_v1_1620001	protein of unknown function
		DEH-C11.2	LuxR family transcriptional regulator	DEHC11_v1_1620002	ArsR family transcriptional regulator
		DEH-C11.3	Dissimilatory sulfite reductase, alpha subunit (EC 1.8.99.3)	DEHC11_v1_1620003	Sulfite reductase, dissimilatory-type subunit alpha
		DEH-C11.4	Dissimilatory sulfite reductase, beta subunit (EC 1.8.99.3)	DEHC11_v1_1620004	Sulfite reductase, dissimilatory-type subunit beta
		DEH-C11.5	Transcriptional regulator	DEHC11_v1_1620005	Putative dissimilatory sulfite reductase subunit D (modular protein)
		DEH-C11.6	Cobyrinic acid A,C-diamide synthase	DEHC11_v1_1620006	Cobyrinic acid A,C-diamide synthase
		DEH-C11.7	Dissimilatory sulfite reductase, gamma subunit (EC 1.8.99.3)	DEHC11_v1_1620007	Sulfite reductase, dissimilatory-type subunit gamma
		DEH-C11.8	Sulfite reduction-associated complex DsrMKJOP protein DsrM (= HmeC)	DEHC11_v1_1620008	putative Protein involved in electron ransfer
		DEH-C11.9	Sulfite reduction-associated complex DsrMKJOP protein DsrK (=HmeD)	DEHC11_v1_1620009	conserved protein of unknown function
		DEH-C11.10	Uroporphyrinogen-III methyltransferase (EC 2.1.1.107) / Uroporphyrinogen-III synthase (EC 4.2.1.75)	DEHC11_v1_1620010	Uroporphyrin-III C-methyltransferase
		DEH-C11.11	Porphobilinogen deaminase (EC 2.5.1.61)	DEHC11_v1_1620011	Porphobilinogen deaminase
		DEH-C11.12	Glutamyl-tRNA reductase (EC 1.2.1.70)	DEHC11_v1_1620012	Glutamyl-tRNA reductase
		DEH-C11.13	Siroheme synthase / Precorrin-2 oxidase (EC 1.3.1.76)	DEHC11_v1_1620013	Siroheme synthase
		DEH-C11.14	hypothetical protein	DEHC11_v1_1620014	putative Selenium metabolism protein YedF
	Molybdenum-containing oxidoreductases	DEH-C11.395	Formate dehydrogenase O gamma subunit (EC 1.2.1.2)	DEHC11_v1_290002	putative Formate dehydrogenase gamma subunit
		DEH-C11.396	Formate dehydrogenase O beta subunit (EC 1.2.1.2)	DEHC11_v1_290003	Formate dehydrogenase beta subunit
		DEH-C11.397	Cytoplasmic chaperone TorD	DEHC11_v1_290004	putative Cytoplasmic chaperone TorD family protein
		DEH-C11.398	Anaerobic dehydrogenases, typically selenocysteine-containing	DEHC11_v1_290005	putative Formate dehydrogenase
		DEH-C11.399	Arsenical resistance operon repressor	DEHC11_v1_290006	putative HTH-type transcriptional repressor AseR
		DEH-C11.400	SAM-dependent methyltransferase DSY4148 (UbiE paralog)	DEHC11_v1_290007	Methyltransferase type 11
		DEH-C11.401	Arsenical-resistance protein ACR3	DEHC11_v1_290008	conserved membrane protein of unknown function
		DEH-C11.384	Trimethylamine-N-oxide reductase (EC 1.6.6.9)	DEHC11_v1_280006	protein of unknown function
		DEH-C11.563	Anaerobic dimethyl sulfoxide reductase chain A (EC 1.8.5.3)	DEHC11_v1_400006	Molybdopterin oxidoreductase
		DEH-C11.479	Anaerobic dimethyl sulfoxide reductase chain A (EC 1.8.5.3)	DEHC11_v1_360007	Molybdopterin oxidoreductase
	Reductive dehalogenase homolog	DEH-C11.267	Tetrachloroethene reductive dehalogenase TceA	DEHC11_v1_200008	Reductive dehalogenase
		DEH-C11.268	hypothetical protein	DEHC11_v1_200009	protein of unknown function
	NADH-ubiquinone oxidoreductase	DEH-C11.774	NADH ubiquinone oxidoreductase chain A (EC 1.6.5.3)	DEHC11_v1_60020	NADH-quinone oxidoreductase subunit A
		DEH-C11.775	NADH-ubiquinone oxidoreductase chain B (EC 1.6.5.3)	DEHC11_v1_60021	NADH-quinone oxidoreductase subunit B
		DEH-C11.776	NADH-ubiquinone oxidoreductase chain C (EC 1.6.5.3)	DEHC11_v1_60022	NADH ubiquinone oxidoreductase chain C
		DEH-C11.777	NADH-ubiquinone oxidoreductase chain D (EC 1.6.5.3)	DEHC11_v1_60023	NADH-quinone oxidoreductase subunit D
		DEH-C11.778	NADH-ubiquinone oxidoreductase chain H (EC 1.6.5.3)	DEHC11_v1_60024	NADH:ubiquinone oxidoreductase, membrane subunit H
		DEH-C11.779	NADH-ubiquinone oxidoreductase chain I (EC 1.6.5.3)	DEHC11_v1_60025	NADH:quinone oxidoreductase subunit 1 (Chain I)
		DEH-C11.780	NADH-ubiquinone oxidoreductase chain J (EC 1.6.5.3)	DEHC11_v1_60026	NAD(P)H-quinone oxidoreductase chain 6
		DEH-C11.781	NADH-ubiquinone oxidoreductase chain K (EC 1.6.5.3)	DEHC11_v1_60027	NAD(P)H-quinone oxidoreductase subunit 4L
		DEH-C11.782	hypothetical protein	DEHC11_v1_60028	conserved protein of unknown function
		DEH-C11.783	hypothetical protein	DEHC11_v1_60029	protein of unknown function
		DEH-C11.784	NADH-ubiquinone oxidoreductase chain L (EC 1.6.5.3)	DEHC11_v1_60030	NAD(P)H-quinone oxidoreductase chain 5
		DEH-C11.785	NADH-ubiquinone oxidoreductase chain M (EC 1.6.5.3)	DEHC11_v1_60031	NAD(P)H-quinone oxidoreductase chain 4 1
Electron donors	Aromatics	DEH-C11.967	Trimethylamine-N-oxide reductase (EC 1.6.6.9)	DEHC11_v1_10005	Pyrogallol hydroxytransferase large subunit
		DEH-C11.362	Trimethylamine-N-oxide reductase (EC 1.6.6.9)	DEHC11_v1_260003	Molybdopterin oxidoreductase
		DEH-C11.388	Trimethylamine-N-oxide reductase (EC 1.6.6.9)	DEHC11_v1_280011	Molybdopterin oxidoreductase
		DEH-C11.996	CAIB/BAIF family protein	DEHC11_v1_20014	Succinyl-CoA:(R)-benzylsuccinate CoA-transferase subunit BbsF
		DEH-C11.997	CAIB/BAIF family protein	DEHC11_v1_20014	CoA-transferase family III protein
		DEH-C11.982	3-polyprenyl-4-hydroxybenzoate carboxy-lyase (EC 4.1.1.-)	DEHC11_v1_20001	putative phenylphosphate carboxylase, alpha subunit
		DEH-C11.983	hypothetical protein	DEHC11_v1_20002	protein of unknown function
		DEH-C11.139	Xanthine dehydrogenase, FAD binding subunit (EC 1.17.1.4)	DEHC11_v1_140006	fragment of xanthine dehydrogenase, small subunit (part 1)
		DEH-C11.140	Carbon monoxide dehydrogenase small chain (EC 1.2.99.2)	DEHC11_v1_140007	fragment of xanthine dehydrogenase, small subunit (part 2)
		DEH-C11.141	Xanthine dehydrogenase, molybdenum binding subunit (EC 1.17.1.4)	DEHC11_v1_140008	putative Xanthine dehydrogenase molybdenum-binding subunit
		DEH-C11.203	molybdenum enzyme, large subunit,related to phenylacetyl-CoA: acceptor oxidoreductase	DEHC11_v1_170001	Molybdenum enzyme, large subunit,related to phenylacetyl-CoA: acceptor oxidoreductase
		DEH-C11.204	hypothetical protein	DEHC11_v1_170002	Tetrathionate reductase subunit B
		DEH-C11.205	Nitrite reductase probable [NAD(P)H] subunit (EC 1.7.1.4)	DEHC11_v1_170003	putative NADH-dependent phenylglyoxylate dehydrogenase subunit epsilon
	Alternative carbon and energy sources	DEH-C11.264	Creatinine amidohydrolase (EC 3.5.2.10)	DEHC11_v1_200006	conserved protein of unknown function
		DEH-C11.895	N-methylhydantoinase A (EC 3.5.2.14)	DEHC11_v1_80001	5-oxoprolinase
		DEH-C11.896	N-methylhydantoinase B (EC 3.5.2.14)	DEHC11_v1_80002	5-oxoprolinase
		DEH-C11.914	N-methylhydantoinase B (EC 3.5.2.14)	DEHC11_v1_80020	5-oxoprolinase
		DEH-C11.913	N-methylhydantoinase A (EC 3.5.2.14)	DEHC11_v1_80019	5-oxoprolinase
		DEH-C11.167	amidohydrolase 2	DEHC11_v1_150011	conserved protein of unknown function
		DEH-C11.148	amidohydrolase 2	DEHC11_v1_140015	putative 2-amino-3-carboxymuconate-6-semialdehyde decarboxylase
		DEH-C11.892	amidohydrolase 2	DEHC11_v1_770002	amidohydrolase 2
		DEH-C11.858	2-amino-3-carboxymuconate-6-semialdehyde decarboxylase (EC 4.1.1.45)	DEHC11_v1_680003	amidohydrolase 2
		DEH-C11.845	predicted metal-dependent hydrolase of the TIM-barrel fold	DEHC11_v1_70022	amidohydrolase 2
		DEH-C11.824	2-amino-3-carboxymuconate-6-semialdehyde decarboxylase (EC 4.1.1.45)	DEHC11_v1_70002	amidohydrolase 2
		DEH-C11.259	Acetone carboxylase, alpha subunit (EC 6.4.1.6)	DEHC11_v1_200001	protein of unknown function
		DEH-C11.260	Acetone carboxylase, gamma subunit (EC 6.4.1.6)	DEHC11_v1_200002	Acetone carboxylase gamma subunit
Other cellular functions	Cell membrane	DEH-C11.969	Glycosyl transferase, family 2	DEHC11_v1_10008	Glycosyltransferase
		DEH-C11.970	NAD-dependent epimerase/dehydratase( EC:3.13.1.1 )	DEHC11_v1_10009	NAD dependent epimerase/dehydratase family protein
		DEH-C11.971	UDP-glucose 4-epimerase (EC 5.1.3.2)	DEHC11_v1_10010	NAD-dependent epimerase/dehydratase
		DEH-C11.972	GDP-mannose 4,6-dehydratase (EC 4.2.1.47)	DEHC11_v1_10011	GDP-D-mannose dehydratase, NAD(P)-binding
		DEH-C11.973	GDP-L-fucose synthetase (EC 1.1.1.271)	DEHC11_v1_10012	GDP-L-fucose synthase
		DEH-C11.974	hypothetical protein	DEHC11_v1_10013	conserved protein of unknown function
		DEH-C11.975	4-keto-6-deoxy-N-Acetyl-D-hexosaminyl-(Lipid carrier) aminotransferase	DEHC11_v1_10014	DegT/DnrJ/EryC1/StrS aminotransferase family protein
		DEH-C11.976	Uncharacterized protein conserved in bacteria	DEHC11_v1_10015	conserved protein of unknown function
		DEH-C11.977	Radical SAM domain protein	DEHC11_v1_10016	protein of unknown function
		DEH-C11.978	Glycosyltransferase	DEHC11_v1_10017	putative enzyme
		DEH-C11.979	O-antigen biosynthesis protein rfbC	DEHC11_v1_10018	putative Glycosyl transferase, group 1
		DEH-C11.980	Glycosyl transferase, group 1	DEHC11_v1_10019	protein of unknown function
		DEH-C11.981	hypothetical protein	DEHC11_v1_10020	putative LPS glycosyltransferase
