# Supplementary material for: Single-Cell Genome and Group-Specific dsrAB Sequencing Implicate Marine Members of the Class Dehalococcoidia (Phylum Chloroflexi) in Sulfur Cycling
Source: mBio. 2016 May 3;7(3):e00266-16. doi: 10.1128/mBio.00266-16 (PMC4959651; doi:10.1128/mBio.00266-16)
Supplement: Table S2 — Long-range PCR dsrAB clone sequences. [file mbo002162803st2.xlsx]

## Sheet: Sheet1
	Clone*	Phylogenetic affiliation by Evolutionary Placement Algorithm	Phylogenetic affiliation by de novo trees based on DsrA (partial)	dsrAnucleotide % ID to DEH-C11 dsrA**	DsrA amino acid % ID to DEH-C11 DsrA	Best BLASTX hit (higest score, lowest e-value)***	dsrB nucleotide % ID to DEH-C11 DsrB	DsrB amino acid % ID to DEH-C11 DsrB	Best BLASTX hit (higest score, lowest e-value)	dsrN nucleotide % ID to DEH-C11 dsrN	Best BLASTX hit (higest score, lowest e-value)	luxR nucleotide % ID to DEH-C11 luxR	Best BLASTX hit (higest score, lowest e-value)	Primer walked clone sequence	Genbank numbers for dsrA, dsrB
	Aarhus_Bay_dsrA-dsrC_clone_AA_10-20cmbsf	Chloroflexi lineage	Chloroflexi lineage	99(1143)	99 (379)	DEH-C11	n.a.	n.a.	n.a.	67 (898)	DEH-C11	n.a.	n.a.	no	KU561069
	Aarhus_Bay_ dsrA-dsrC_clone_AA142_10-20cmbsf	Chloroflexi lineage	Chloroflexi lineage	80 (429)	90 (142)	BAL42924	n.a.	n.a.	n.a.	71 (209)	DEH-C11	n.a.	n.a.	no	KU561070
	Aarhus_Bay_ dsrA-dsrC_clone_AA209_10-20cmbsf	Chloroflexi lineage	Chloroflexi lineage	98 (495)	99 (164)	DEH-C11	n.a.	n.a.	n.a.	95 (632)	DEH-C11	n.a.	n.a.	no	KU561071
	Aarhus_Bay_ dsrA-dsrC_clone_AA215_10-20cmbsf	Chloroflexi lineage	Chloroflexi lineage	98 (1059)	99 (352)	DEH-C11	96 (1026)	99 (341)	DEH-C11	95 (1419)	DEH-C11	n.a.	n.a.	complete	KU561072, KU561086
	Aarhus_Bay_ dsrA-dsrC_clone_AA285_10-20cmbsf	Chloroflexi lineage	Chloroflexi lineage	88 (1059)	91 (352)	DEH-C11	86 (1026)	91(341)	DEH-C11	80 (1034)	DEH-C11	n.a.	n.a.	complete	KU561073, KU561087
	Baffin_Bay_ dsrA-dsrC_clone_BB022_280-300cmbsf	Chloroflexi lineage	Chloroflexi lineage	76 (1066)	85 (352)	DEH-C11	76 (1026)	82 (341)	DEH-C11	72 (661)	DEH-C11	n.a.	n.a.	partial	KU561074, KU561088
	Baffin_Bay_ dsrA-dsrC_clone_BB048_280-300cmbsf	Chloroflexi lineage	Chloroflexi lineage	76 (1066)	85 (352)	DEH-C11	76 (618)	82 (206)	DEH-C11	72 (618)	DEH-C11	n.a.	n.a.	partial	KU561075
	Wadden_Sea_dsrA-dsrC_clone_WS013_0-10cmbsf	Chloroflexi lineage	Chloroflexi lineage	98 (1013)	100 (235)	DEH-C11	n.a.	n.a.	n.a.	98 (796)	DEH-C11	n.a.	n.a.	no	KU561076
	Aarhus_Bay_ luxR-dsrB_clone _AA020_10-20cmbsf	Chloroflexi lineage	Chloroflexi lineage	99(1203)	100 (401)	DEH-C11	97 (680)	98 (226)	DEH-C11	n.a.	n.a.	100 (339)	DEH-C11	complete	KU561083
	Aarhus_Bay_ luxR-dsrB_clone_AA075_10-20cmbsf	Chloroflexi lineage	Chloroflexi lineage	99 (1203)	99 (401)	DEH-C11	97 (680)	98 (226)	DEH-C11	n.a.	n.a.	97 (285)	DEH-C11	complete	KU561084
	Aarhus_Bay_ dsrA-dsrC_clone_AA204_10-20cmbsf	Basal to Chloroflexi lineage	Chloroflexi lineage	80 (467)	91 (154)	DEH-C11	n.a.	n.a.	n.a.	70 (388)	DEH-C11	n.a.	n.a.	no	n.a.
	Aarhus_Bay_ luxR-dsrB_clone_26_10-20cmbsf	Basal to Uncultured family-level lineage 3	n.a.	n.a.	n.a.	n.a.	97 (305)	98 (101)	DEH-C11	n.a.	n.a.	96 (339)	DEH-C11	no	KU561089
	Aarhus_Bay_ dsrA-dsrC_clone_AA240_10-20cmbsf	Uncultured family-level lineage 3	Uncultured family-level lineage 3	75 (717)	79 (238)	CAQ77302	n.a.	n.a.	n.a.	66 (556)	DEH-C11	n.a.	n.a.	no	KU561077
	Aarhus_Bay_ dsrA-dsrC_clone_AA252_10-20cmbsf	Uncultured family-level lineage 3	Uncultured family-level lineage 3	72 (1059)	76 (352)	CAQ77302	70 (1026)	72 (341)	DEH-C11	62 (1424)	DEH-C11	n.a.	n.a.	complete	KU561078, KU561090
	Aarhus_Bay_ dsrA-dsrC_clone_AA271_10-20cmbsf	Uncultured family-level lineage 3	Uncultured family-level lineage 3	72 (1059)	77 (351)	CAQ77298	68 (1032)	70 (344)	DEH-C11	59 (1432)	DEH-C11	n.a.	n.a.	complete	KU561079, KU561091
	Aarhus_Bay_ dsrA-dsrC_clone_AA14E_168-174cmbsf	Uncultured family-level lineage 3	Uncultured family-level lineage 3	73 (747)	79 (248)	ACJ11548	n.a.	n.a.	n.a.	59 (379)	DEH-C11	n.a.	n.a.	partial	KU561080
	Aarhus_Bay_ dsrA-dsrC_clone_AA28G_235-241cmbsf	Uncultured family-level lineage 3	Uncultured family-level lineage 3	71 (1002)	75 (333)	ACJ11548	68 (420)	70 (140)	unc. CAJ84837	61 (763)	DEH-C11	n.a.	n.a.	partial	KU561081
	Aarhus_Bay_ dsrA-dsrC_clone_AA20H_268-274cmbsf	Uncultured family-level lineage 3	Uncultured family-level lineage 3	72 (1003)	76 (337)	ACJ11497	70 (220)	73 (73)	unc. CAQ77299	63 (506)	DEH-C11	n.a.	n.a.	partial	KU561082, KU561092
	Baffin_Bay_ dsrA-dsrC_clone_BB014_280-300cmbsf	Uncultured family-level lineage 2	Uncultured family-level lineage 2	73 (1060)	79 (350)	CAQ77310	73 (626)	75 (208)	unc. CAQ77311	64 (826)	DEH-C11	n.a.	n.a.	partial	KU561085
	*only clones with dsrA or dsrB sequences different to dsrAB of DEH-C11 are presented
	** Numbers in parenthesis indicated the number of base pairs or amino acids used for comparison
	*** GeneBank accession numbers are presented if the best BLASTX hit was not DEH-C11
	n.a. Not available
